# Supplementary material for: pilA Gene Contributes to Virulence, Motility, Biofilm Formation, and Interspecific Competition of Bacteria in Acidovorax citrulli
Source: Microorganisms. 2023 Jul 14;11(7):1806. doi: 10.3390/microorganisms11071806 (PMC10385852; doi:10.3390/microorganisms11071806)
Supplement: Supplementary file 1 [file microorganisms-11-01806-s001.zip]

Archive with 1 entries (1 files):
- microorganisms-2450526-supplementary.pdf
